# Supplementary material for: Quantification of Intact O-Glycopeptides on Haptoglobin in Sera of Patients With Hepatocellular Carcinoma and Liver Cirrhosis
Source: Front Chem. 2021 Jul 14;9:705341. doi: 10.3389/fchem.2021.705341 (PMC8316590; doi:10.3389/fchem.2021.705341)
Supplement: Supplementary file 2 [file DataSheet1.ZIP]

Archive with 28 entries (25 files):
- Figure1A-C/
- __MACOSX/._Figure1A-C
- Figure1A-C/western blot/
- Figure1A-C/.DS_Store
- __MACOSX/Figure1A-C/._.DS_Store
- Figure1A-C/SDS-PAGE.tif
- __MACOSX/Figure1A-C/._SDS-PAGE.tif
- Figure1A-C/lectin blot/
- Figure1A-C/western blot/.DS_Store
- __MACOSX/Figure1A-C/western blot/._.DS_Store
- Figure1A-C/western blot/L2H2-WB.tif
- __MACOSX/Figure1A-C/western blot/._L2H2-WB.tif
- Figure1A-C/western blot/L1H1-WB.tif
- __MACOSX/Figure1A-C/western blot/._L1H1-WB.tif
- Figure1A-C/western blot/L3H3-WB.tif
- __MACOSX/Figure1A-C/western blot/._L3H3-WB.tif
- Figure1A-C/lectin blot/.DS_Store
- __MACOSX/Figure1A-C/lectin blot/._.DS_Store
- Figure1A-C/lectin blot/ACA.tif
- __MACOSX/Figure1A-C/lectin blot/._ACA.tif
- Figure1A-C/lectin blot/WFA.tif
- __MACOSX/Figure1A-C/lectin blot/._WFA.tif
- Figure1A-C/lectin blot/GSL.tif
- __MACOSX/Figure1A-C/lectin blot/._GSL.tif
- Figure1A-C/lectin blot/JAC.tif
- __MACOSX/Figure1A-C/lectin blot/._JAC.tif
- Figure1A-C/lectin blot/VVA.tif
- __MACOSX/Figure1A-C/lectin blot/._VVA.tif
