# Supplementary material for: Quantification of Intact O-Glycopeptides on Haptoglobin in Sera of Patients With Hepatocellular Carcinoma and Liver Cirrhosis
Source: Front Chem. 2021 Jul 14;9:705341. doi: 10.3389/fchem.2021.705341 (PMC8316590; doi:10.3389/fchem.2021.705341)
Supplement: Supplementary file 3 [file Table1.XLSX]

## Sheet: Sheet1
Supplementary Table S1. Intact O-glycopeptides quantified from LC and HCC based on label-free method
Glycosite	Glycan (H,N,S,F)	LC1	LC2	LC3	LC4	LC5	LC6	LC7	HCC1	HCC2	HCC3	HCC4	HCC5	HCC6	HCC7
T126	[1 3 1 1]	1.16891e+06	5864.3	0	0	5474.2	7350.7	1.1955e+06	11585.3	0	12564.4	0	0	73206.9	389508
S316	[1 1 1 0]	2.67214e+07	6.25444e+06	9.38748e+06	3.19556e+06	7027414	8.99809e+06	3.0683e+07	1.80956e+08	1.45737e+07	1.6583e+07	7.40561e+08	1.10164e+07	5.03105e+07	4.72381e+07
S316	[1 1 0 1]	68542.3	111785	100442	246502	93810.5	60833.7	401771	140943	316954	506898	294951	1.02596e+06	5.9255e+06	1.1035e+06
S316	[2 2 0 3]	1.94874e+06	771477	403318	65156.8	541657	255044	3.56839e+06	87979.3	250338	138203	22153	15478.7	3.63297e+06	974338
S316	[3 3 2 2]	3447.6	2526.8	2286.5	2101.4	2015	0	5460.3	0	2360.9	11486.7	3383.9	0	138504	11348.8
S316	[2 3 2 0]	13961.7	14575.3	17307.6	7566.7	100317	37157.7	8387	2552004	36300.3	1.45197e+06	302141	521946	3.29887e+06	2.90722e+06
S316	[3 3 0 2]	135805	7225.8	1971.9	1882.9	0	5296.6	173137	40457.9	2626	19525.2	0	0	620339	1.20176e+06
S316	[1 1 2 0]	780258	51573.7	179091	18272.1	155120	132422	1.79894e+06	975506	151333	685455	3.10498e+07	748010	1.17453e+06	1403518
S316	[2 2 2 0]	187473	50150.2	101357	25610.7	219771	61071.6	24092.9	395393	110731	141680	5.54046e+06	158844	143037	199136
S316	[1 4 0 0]	31638.6	5377.2	11179.1	2044.7	5812.2	0	0	18132.7	2087.7	8945.3	3782	0	0	0
S316	[0 2 0 0]	15171.8	1.34555e+06	3.21453e+06	5.37155e+06	1.50087e+06	4.96393e+06	95419	1.69223e+07	556965	1.46997e+06	1.60666e+08	3.24448e+06	35677.6	0
S316	[0 3 0 1]	21256.1	73616.9	4.46188e+06	399388	9.02087e+06	3.98659e+06	0	19523738	1.58488e+07	1.6579e+07	1.84553e+06	78552.2	980983	99843.1
S316	[1 1 0 0]	104174	44122.5	98963	57390.6	66050.1	82663.8	906175	260587	153293	85927.6	2.42465e+06	1.29967e+06	927619	118831
S316	[2 2 2 1]	210056	0	7596.2	13047.4	6977.4	3838.2	18269.6	127853	6546.8	35404.8	836451	33571.2	0	6983
S316	[1 3 1 1]	8360.2	59330.1	46787.2	50109.3	37743.7	45210.3	8059.7	116548	62706.7	845523	428099	16348.9	109932	18674.5
S316	[2 3 1 2]	0	8186.7	23245.5	3902.7	71710.9	19853.9	8099	2.12184e+06	36602.2	3.30945e+06	0	202078	873318	0
T317	[1 1 1 0]	1.10386e+07	2.72982e+06	3.70982e+06	1.22896e+06	3.07918e+06	3.57744e+06	1.31696e+07	1.34059e+08	4.4188e+06	6.37033e+06	2.65199e+08	8.74554e+06	2.44397e+07	1.6979e+07
T317	[0 1 0 0]	2.58213e+06	32477.5	121102	3912	141353	93800.9	3.58398e+06	252976	19983.5	690032	1.23576e+06	190247	2.4549e+06	2.72927e+06
T317	[2 2 1 2]	18571.4	2254.5	3508.6	2065	9991.3	7382	93878.5	31385.8	5399.7	51364.7	10048.7	163942	10599.5	18880.3
T317	[0 2 0 0]	23255.5	248386	1.13442e+06	454187	1124346	968098	26940.1	6.46215e+06	1.67512e+06	3.78954e+06	1.65852e+07	0	0	0
T317	[0 3 0 1]	210722	20657.9	18704.8	53026.6	340934	158612	318910	1.86578e+06	367947	1.37774e+06	709042	19381.3	763666	743136
T317	[1 4 0 0]	0	0	0	0	0	0	0	5380.5	0	249349	0	0	74635.8	0
T317	[1 1 2 0]	204490	9294.6	53344	4607.7	44670.4	37777.6	389569	447737	14307	195298	1.4699e+07	128045	356717	111334
T317	[3 2 0 1]	0	14381.7	22542.2	2473.2	13715.5	2789.1	0	51553.9	8617.3	34163.2	0	0	21943.8	0
T317	[2 2 0 3]	3661483	2943.6	4114.4	0	2031.9	14084	5701159	2437.1	0	0	5047.7	4077.6	5.03769e+06	919875
T323	[1 1 1 0]	4529.1	3057.5	0	0	7089.3	19298.8	118454	281075	24143.1	206344	1.22747e+07	258372	1.10799e+06	2.43058e+06
